# Supplementary material for: The Extract of Scutellaria baicalensis Attenuates the Pattern Recognition Receptor Pathway Activation Induced by Influenza A Virus in Macrophages
Source: Viruses. 2023 Jul 8;15(7):1524. doi: 10.3390/v15071524 (PMC10384909; doi:10.3390/v15071524)
Supplement: Supplementary file 1 [file viruses-15-01524-s001.zip]

Archive with 1 entries (1 files):
- viruses-2449315-supplementary.pdf
